# Supplementary material for: Overexpression and silencing of the cotton GhABA2 gene reveal its role in salt stress tolerance
Source: Front Plant Sci. 2026 Apr 1;17:1803231. doi: 10.3389/fpls.2026.1803231 (PMC13079156; doi:10.3389/fpls.2026.1803231)
Supplement: Supplementary file 2 [file Supplementaryfile2.xls]

## Sheet: Sheet1
TableS1.Primers used in this study
Name	ID	Sequences	Primers location	Product Length(bp)
GhABA2-2300-F	Ghi_A13G00706	CGGGATCCATGGCTACTAGTAGCAGCAACC	1-22bp	849bp
GhABA2-2300-R		AACTGCAGTCATCTGAAGACACGCAATGAGTG	849-826bp
GhABA2-TRV2-F		tgagtaaggttaccgATAGAAGAACAAGTTCGGGCCG	1-22bp	400bp
GhABA2-TRV2-R		ggacatgcccgggccAGTGAGCAAAGGCCAATTCGGT	400-379bp
GhABA2-qPCR-F		CACAAGCATGGTGCCAAAGT	121-140bp	156bp
GhABA2-qPCR-R		TTCAACTGCGTAGTCGACCG	276-257bp
GhGST1-qF	Ghi_D09G08761	GTTGCTAGCTCTGTTGGGTATTTC	466-489bp	163bp
GhGST1-qR		AGGGAAGTAGTTTGTCTCTTGGAG	628-605bp
GhCAT-qF	Ghi_D01G04351	TATCTGCAACTCCCAGCCAAT	1072-1092bp	179bp
GhCAT-qR		TTCTCTCGCCTTCCAGTGCAA	1250-1230bp
GhPOD-qF	Ghi_A05G01551	CACATTGTTGCTCTTTCTGGTG	463-484bp	182bp
GhPOD-qR		GGATCTGACAGGAGAACTTTGT	644-623bp
AtPOD-qF	AT2G41480	ACCGGAAACTCCGATCCAAC	631-650bp	157bp
AtPOD-qR		CGTTTCCGTCGCGTAAGTTC	787-768bp
AtCAT-qF	AT1G20630	GAAGCCGACTTGTGGGATCA	678-697bp	248bp
AtCAT-qR		TCAAGACCAAGCGACCAACA	925-906bp
AtGST1-qF	AT1G02930	AACACAGGCTTGGTGAGTCC	443-462bp	151bp
AtGST1-qR		ATGTCAGCAACCCAAGCACT	593-574bp
7521-qF	Ghi_D09G07521	TGCTAAAGTGTTTGCGCACC	106-124bp	226bp
7521-qR		AGCCTTGTCAGCATCAACGA	330-311bp
8401-qF	Ghi_A09G08401	TGCTAAAGTGTTTGCGCACC	105-124bp	233bp
8401-qR		TTATGCGAGCCTTGTCAGCA	337-318bp
7856-qF	Ghi_D11G17856	ACTTGGCGGCCATGGAATAA	153-172bp	237bp
7856-qR		ACCCTAGAGGCATGTTTGGC	389-370bp
8061-qF	Ghi_A09G08061	GGGGATTAAGCACGCAGCTA	545-564bp	155bp
8061-qR		TTACCTCCCAGGAATCCCGT	699-680bp
GhAAO3-qF	Ghi_D05G02421	GCAAACCCAAACTACACCCACA	9-30bp	172bp
GhAAO3-qR		GCCACAGCCTCCTTCACCA	180-162bp
GhNCED3a-qF	Ghi_A01G01641	TGGCTTTAGATGCGGTGGAG	278-297bp	257bp
GhNCED3a-qR		AACCGCATGAACCATCCCAT	534-515bp
GhNCED3c-qF	Ghi_A13G10391	GTCCGACAATGATCCACGAT	1075-1094bp	202bp
GhNCED3c-qR		TGTTCTTGTCATGTACAACTGGG	1276-1257bp
AtNCED3-qF	AT3G14440	CTCAGCCGCCATTATCGTCT	59-78bp	262bp
AtNCED3-qR		TGGCTGACAAGGAAACCCTC	320-301bp
AtAAO3-qF	AT2G27150	TGTGGCTGAGCTTCATAACA	1279-1298bp	225bp
AtAAO3-qR		GTAACCTGTACCCGTGTTGC	1503-1484bp
Actin2-F	AT3G18780	TGCTGTTGACTACGAGCAGG	663-682bp	153bp
Actin2-R		TCCATTCCCACAAACGAGGG	815796bp
GhHiS3-F	Ghi_D03G0424	TGGGAAGGCTCCAAGGAAGCA	323-343bp	118bp
GhHiS3-R		CGAGCCAACTGGATGTCCTTG	440-424bp
